# Supplementary material for: A new hat for librarians: providing REDCap support to establish the library as a central data hub
Source: J Med Libr Assoc. 2018 Jan 2;106(1):120–6. doi: 10.5195/jmla.2018.327 (PMC5764577; doi:10.5195/jmla.2018.327)
Supplement: Appendix A [file jmla-106-120-s001.xlsx]

## Sheet: DataDayToDay
A new hat for librarians: providing REDCap support to establish the library as a central data hub
Kevin Read; Fred Willie Zametkin LaPolla
APPENDIX A
REDCap data set
Record ID	Class name	Session	School/unit	Department/Division	What is your role (e.g. postdoc, faculty, student, intern, administrator)?	Would you recommend this class to others?	Will you use what you learned in this class for your work?	If yes, are there any topics in particular you would like to see?	What other topics would you be interested in seeing offered in future Data Day to Days?
118	REDCapi2b2	Summer 2016	School of Medicine	Population Health	Research assistant	Highly recommend	Definitely will	Use of codebook + dictionary ; longitudinal
119	REDCapi2b2	Summer 2016	School of Medicine	Psychiatry	Faculty	Highly recommend	Definitely will
120	REDCapi2b2	Summer 2016	School of Medicine	PrMEIR	Intern	Highly recommend	Definitely will	How to analyze data through redcap	how to use spss
121	REDCapi2b2	Summer 2016	School of Medicine	Medicine	Coordinator	Highly recommend	Definitely will
122	REDCapi2b2	Summer 2016	Other	Care Management	Sr. Data Analyst	Highly recommend	Definitely will	REDCap forumlas, REDCap data + reporting
123	REDCapi2b2	Summer 2016	Other	Care Management	PhD Administrator	Highly recommend	Definitely will	Longitudinal applications
124	REDCapi2b2	Summer 2016		Radiology	Research coordinator	Recommend	Probably will
125	REDCapi2b2	Summer 2016	School of Medicine	Population Health	Data analyst	Recommend	Definitely will	REDCap - two id [words unclear] integration, mobile app, longitudinal data builds
126	REDCapi2b2	Summer 2016	School of Medicine	Population Health	Faculty/Administrator	Highly recommend	Definitely will	longitudinal studies in REDCap, More details on data dictionaires + using excel to setup Data dictionary	Perhaps a full series on REDCap A to Z?
127	REDCapi2b2	Summer 2016		Neurology	Research Associate	Highly recommend	Definitely will	data reports	longitudinal data collection
128	REDCapi2b2	Summer 2016	School of Medicine	Neurology	Medical student	Recommend	Probably will	data export/analysis
129	REDCapi2b2	Summer 2016	School of Medicine	Emergency Medicine/ Geriatrics	visiting student intern	Recommend	Definitely won't
130	REDCapi2b2	Summer 2016	School of Medicine	Emergency medicine	PostDoc	Highly recommend	Definitely will	Creating a data dictionary	General research support topics are always helfpul e.g. meta-analysis
131	REDCapi2b2	Summer 2016	School of Medicine		Medical Student	Highly recommend	Definitely will	Lots to talk about w/ REDCap. Would be interestin REDCap workshops where we can come ask for help on our projects
132	REDCapi2b2	Summer 2016	School of Medicine	Population Health	ADM, Student	Recommend	Definitely will
133	REDCapi2b2	Summer 2016	School of Medicine	Medine / GI [unclear second word]	Faculty	Recommend	Definitely will	REDCap - longitudinal data collection	Workshops where you bring yor own templates/projects for help
134	REDCapi2b2	Summer 2016	School of Medicine	Radiology	Research program manager	Highly recommend	Definitely will
154	Intro to REDCap	Fall 2016	School of Medicine		Student	Highly recommend	Probably will		An overview of how to locate online datasets that are freely available
155	Intro to REDCap	Fall 2016	School of Medicine	Population Health	Staff - Data Analyst	Recommend	Probably will	If we ever use REDCap I would like an d Advanced topics for more savvy users.	How do different NYULMC data etities work thogether and how can I get help from them? like CHIBI, IT, Library, Datacatalog, etc etc etc
156	Intro to REDCap	Fall 2016	College of Nursing	Research	Postdoc	Highly recommend	Probably will	Further info on REDCap	Introduction of other software is always useful
157	Intro to REDCap	Fall 2016	School of Medicine	Radiology	Research Coordinator	Highly recommend	Definitely will		None at this time
158	Intro to REDCap	Fall 2016	College of Nursing	Center for Durg use and HIV/HCV Research	Faculty	Highly recommend	Definitely will	Language capabilities in other languages	Offline app fucntions for data collection.
159	Intro to REDCap	Fall 2016	School of Medicine	ID	Research scientist	Highly recommend	Definitely will	More about communications between different users	R. Python.
160	Intro to REDCap	Fall 2016	School of Medicine	Population Health / Health and Behavior	Research data associate	Highly recommend	Definitely will	Calculated fields, and design of projects
161	Intro to REDCap	Fall 2016	School of Medicine	Radiology Research	Research Coordinator	Highly recommend	Definitely will	Creating enrollment lists
162	Intro to REDCap	Fall 2016	College of Nursing		Research scientist	Highly recommend	Definitely will	Customizing reports, using API to customize functions in REDCap
163	Intro to REDCap	Fall 2016	School of Medicine	Radiology Research	Research Coordinator	Recommend	Probably will	Just more time spent overall
164	Intro to REDCap	Fall 2016	Tisch Hospital		Research analyst	Highly recommend	Definitely will	More advanced REDCap
165	Intro to REDCap	Fall 2016	School of Medicine	Neurosurgery	Program manager for clinical research	Highly recommend	Definitely will	none in particular
166	Intro to REDCap	Fall 2016	School of Medicine	Orthopedic Surgery	Project Associate	Highly recommend	Definitely will	Other clinical uses, sophisticated tools, best practices, case studies
167	Intro to REDCap	Fall 2016	School of Medicine	Medicine	Research Coordinator	Highly recommend	Definitely will	What more options are available
168	Intro to REDCap	Fall 2016	School of Medicine	Radiology	Research Coordinator	Highly recommend	Definitely will
169	Intro to REDCap	Fall 2016	School of Medicine	Pathology	Research Coordinator	Highly recommend	Definitely will
170	Intro to REDCap	Fall 2016	Other	Pediatrics	Project Manager	Recommend	Definitely will
171	Intro to REDCap	Fall 2016	College of Nursing	Drug + HIV	Research Coordinator	Highly recommend	Definitely will
172	Intro to REDCap	Fall 2016	School of Medicine	Population Health	Research data associate	Recommend	Definitely will
173	Intro to REDCap	Fall 2016	Other	Biology	Faculty	Highly recommend	Definitely will
174	Intro to REDCap	Fall 2016	School of Medicine	Sackler Institute	Phd student	Highly recommend	Probably will
175	Intro to REDCap	Fall 2016	College of Nursing		Postdoc	Recommend	Definitely will
176	Intro to REDCap	Fall 2016	School of Medicine	Emergency Medicine	Administrative	Highly recommend	Probably will
177	Intro to REDCap	Fall 2016	School of Medicine	Population Health	Staff	Recommend	Probably will
178	Intro to REDCap	Fall 2016	School of Medicine	Med student	MD/MSCI dual degree student	Highly recommend	Definitely will
179	Intro to REDCap	Fall 2016	College of Nursing		Postdoc	Highly recommend	Probably will
180	Intro to REDCap	Fall 2016	College of Nursing	CDUHR	Research assistant/assistant data manager	Highly recommend	Definitely will
181	Advanced REDCap	Fall 2016	School of Medicine	Radiology	Research Coordinator	Highly recommend	Definitely will	APIs, report generation, and data viz
182	Advanced REDCap	Fall 2016	School of Medicine	Radiology	Coordinator	Highly recommend	Definitely will	Advanced project and questionnaire
183	Advanced REDCap	Fall 2016	School of Medicine	Pediatrics/Developmental Behavioral	Research scientist	Recommend	Definitely will	Randomization within longitudinal studies; Options for scheduling/tracking participants. Creating useful reports.	Data management workflows; Best practices for Data Quality checks; coordinating between REDCap and Qualtrics for surveys
184	Advanced REDCap	Fall 2016	School of Medicine	Pathology	Faculty	Highly recommend	Definitely will	Use of algorithms HIPAA related limitations and measures
185	Advanced REDCap	Fall 2016	School of Medicine	Medicine	Research scientist	Recommend	Definitely will	Adding more advanced skills, e.g. addving randomizations into events	Differences before/after production.
186	Advanced REDCap	Fall 2016	College of Nursing	Nursing	Research	Highly recommend	Definitely will	Randomization.
187	Advanced REDCap	Fall 2016	College of Nursing	Center for Durg use and HIV/HCV Research	Staff researcher	Highly recommend	Definitely will	Randomization; Scheduling
188	Advanced REDCap	Fall 2016	College of Nursing	Center for Durg use and HIV/HCV Research	Faculty	Highly recommend	Definitely will	Randomization	Language capabilites in non-English languages
189	Advanced REDCap	Fall 2016	School of Medicine	Medical student	Medical student	Highly recommend	Definitely will	Randomization, using calcualtion/logic in data dictionaries
190	Advanced REDCap	Fall 2016	School of Medicine	Cardiology	Research Coordinator	Highly recommend	Probably will	data visualization
191	Advanced REDCap	Fall 2016	College of Nursing	NSQ	Faculty	Recommend	Probably will
192	Advanced REDCap	Fall 2016	School of Medicine		Research	Highly recommend		Merging data feeds
193	Advanced REDCap	Fall 2016	School of Medicine	Radiology	Coordinator	Highly recommend	Probably will
194	Advanced REDCap	Fall 2016	School of Medicine	Radiology	Research Coordinator	Highly recommend	Probably will
195	Advanced REDCap	Fall 2016	School of Medicine	Pop Health/CHIDS	Research data associate	Highly recommend	Definitely will	Randomization
196	Advanced REDCap	Fall 2016	Other	Biology	Faculty	Highly recommend	Definitely will	Randomization
197	Advanced REDCap	Fall 2016	School of Medicine	Population Health	Research data associate	Recommend	Definitely will
198	Advanced REDCap	Fall 2016	Tisch Hospital	Nursing	Student	Highly recommend	Definitely will	More about longitudinal functions
276	Introduction to REDCap	Spring 2017	School of Medicine	Medicine/Endocrinology	Clinical Research Coordinator	Highly recommend	Definitely will
277	Introduction to REDCap	Spring 2017	School of Medicine	Pediatrics, Emergency Medicine	Faculty	Highly recommend	Definitely will	Advanced REDCap (Not on a Jewish holiday)
278	Introduction to REDCap	Spring 2017	School of Medicine	Child and adolescent psychiatry	Scientist	Highly recommend	Definitely will		Logintudinal surveys; mutliple informants (e.g. parent, teacher) for same student
279	Introduction to REDCap	Spring 2017	College of Dentistry	Department of epidemiology and health promotion	Student	Highly recommend	Definitely will
280	Introduction to REDCap	Spring 2017	College of Dentistry	Epidemiology and health promotion	Student	Recommend	Definitely will
281	Introduction to REDCap	Spring 2017	School of Medicine	Epilepsy	Grants specialist/research coordinator	Highly recommend	Definitely will	Creating a REDCap that can be shared with other institutions	Using EndNote
282	Introduction to REDCap	Spring 2017	School of Medicine	Population Health	Intern	Recommend	Probably will
283	Introduction to REDCap	Spring 2017	School of Medicine		Student	Highly recommend	Definitely will		SPSS
284	Introduction to REDCap	Spring 2017	School of Medicine	Ophthalmology	Postdoc	Highly recommend	Definitely will	I will be participating in the 'part 2' Advanced class.... so to be determined
285	Introduction to REDCap	Spring 2017	School of Medicine	Pediatric/ PICU	Faculty	Highly recommend	Definitely will	incorporating files into project
286	Introduction to REDCap	Spring 2017	School of Medicine	Medicine	Student	Highly recommend	Definitely will		more like this for all research resources
287	Introduction to REDCap	Spring 2017	Tisch Hospital	Care management	Director of Care Transition and Population Health Management	Highly recommend	Definitely will
288	Introduction to REDCap	Spring 2017	School of Medicine	Population Health	Project Coordinator	Highly recommend	Definitely will	Advanced abilities of REDCap
289	Introduction to REDCap	Spring 2017	School of Medicine	Anesthesiology	Faculty	Recommend	Definitely will		SPSS
327	Advanced REDCap	Spring 2017	School of Medicine		Student	Highly recommend	Definitely will
328	Advanced REDCap	Spring 2017	School of Medicine	Epilepsy	Grant Specialist	Recommend	Probably will
329	Advanced REDCap	Spring 2017	School of Medicine	Medicine	Student	Highly recommend	Definitely will
330	Advanced REDCap	Spring 2017	School of Medicine	DGIMCI	Faculty	Recommend	Definitely will
331	Advanced REDCap	Spring 2017	School of Medicine	Infectious disease peds	Research Coordinator	Highly recommend	Definitely will	data export and statistical analysis	statstical analysis
332	Advanced REDCap	Spring 2017	School of Medicine	Child and Adolescent Psychiatry	Researcher	Highly recommend	Definitely will	Production phase
333	Advanced REDCap	Spring 2017	School of Medicine	GI	Research coordinator	Highly recommend	Definitely will
334	Advanced REDCap	Spring 2017	School of Medicine	med/endocrinology	Clinical research coordinator	Highly recommend	Definitely will	Matrixes	More kinds of surveys
335	Advanced REDCap	Spring 2017	School of Medicine	Department of Medicine	Research Assistant	Highly recommend	Definitely will	a more thorough walk-through of longitudinal study set ups
336	Advanced REDCap	Spring 2017	School of Medicine	Ophthalmology	Postdoc	Highly recommend	Definitely will	Hmmm -> the offer of lil service seemily may be the option for more in depth conversation that would then be project specific
337	Advanced REDCap	Spring 2017	School of Medicine	Psychiatry		Recommend	Definitely will
543	Intro to REDCap	Summer 2017	School of Medicine	Dermatology	Postdoc	Highly recommend	Definitely will	further advanced discussions
544	Intro to REDCap	Summer 2017	College of Nursing		PhD Student in Nursing	Highly recommend	Definitely will	REDCap Survey design
545	Intro to REDCap	Summer 2017	School of Medicine	Microbiology	Research scientist	Highly recommend	Definitely will	Clinical trials forms
564	Advanced REDCap 1	Summer 2017	Other	Pulmonary	Project Associate	Recommend	Definitely will	N/A	N/A
565	Intro to REDCap	Summer 2017	Other	Population Health	Student Intern	Highly recommend	Definitely will	Data dictionary, how to learn on own (online, videos)
566	Intro to REDCap	Summer 2017	Tisch Hospital	Building services	Data scientist	Highly recommend	Definitely will	I missed the other training for data viz in R and ggplot but would like to attend in future
567	Advanced REDCap 1	Summer 2017	School of Medicine	Population Health	Research	Highly recommend	Definitely will	Any Useful REDCap Topics	N/A
568	Intro to REDCap	Summer 2017	School of Medicine	Pediatrics	Postdoc	Highly recommend	Definitely will		Stata or R trainings
569	Intro to REDCap	Summer 2017	School of Medicine	Urology/Pop Health	Research coordinator	Highly recommend	Definitely will
570	Intro to REDCap	Summer 2017	Other		Intern	Highly recommend	Definitely will
571	Intro to REDCap	Summer 2017	School of Medicine		Medical student	Highly recommend	Definitely will	Already signed up!
572	Advanced REDCap 1	Summer 2017	School of Medicine	N/A	Student	Highly recommend	Definitely will	Survey Design	N/A
573	Intro to REDCap	Summer 2017		medicine	Volunteer	Highly recommend	Probably will
574	Intro to REDCap	Summer 2017	Tisch Hospital	Rheumatology	Fellow	Highly recommend	Definitely will
575	Intro to REDCap	Summer 2017	Tisch Hospital	Care management	Director	Highly recommend	Definitely will
576	Intro to REDCap	Summer 2017	School of Medicine	Medicine	Research professional	Highly recommend	Definitely will	Advanced REDCap practice	GraphPad, SPSS
577	Intro to REDCap	Summer 2017	School of Medicine	Microbiology	Research associate	Recommend	Definitely will
578	Intro to REDCap	Summer 2017	School of Medicine	Medicine	research tech	Highly recommend	Definitely will	Longitudinal studies w REDCap
579	Intro to REDCap	Summer 2017	Tisch Hospital	Patient Experience/HSL	Librarian	Highly recommend	Probably will
580	Intro to REDCap	Summer 2017	School of Medicine		Studnet/intern	Highly recommend	Definitely will
581	Intro to REDCap	Summer 2017	School of Medicine	Population Health	Research Coordinator/Data Manager	Highly recommend	Definitely will
582	Intro to REDCap	Summer 2017	School of Medicine	Pulmonary and critical care	Research scientist	Highly recommend	Definitely will	Import/export instruments; delete; study design	stats/ study design
583	Intro to REDCap	Summer 2017	School of Medicine	Rehabilitation medicine	Research administrator	Recommend	Probably will
584	Advanced REDCap 1	Summer 2017	School of Medicine	Pulmonary		Highly recommend	Definitely will	-Illegible-	Stats/Study Design in clinical research
585	Advanced REDCap 1	Summer 2017	Tisch Hospital	NA	NA	Highly recommend	Definitely will	Manipulating and analyzing data through REDCap	NA
586	Advanced REDCap1	Summer 2017	School of Medicine	NA	Medical Student	Highly recommend	Definitely will	Multiple instruments per project	other stats classes
587	Advanced REDCap 1	Summer 2017	School of Medicine	Pathology	Research Coordinator- Bioresource Manager	Highly recommend		Applying Complex Calculations	NA
588	Advanced REDCap 1	Summer 2017	School of Medicine	Pathology	Research Coordinator	Highly recommend		Applying Complex calculations & Branching logic	Intro to r
589	Advanced REDCap 1	Summer 2017	School of Medicine	Internal Medicine	Faculty	Highly recommend	Definitely will		Na
590	Advanced REDCap 1	Summer 2017	School of Medicine	Library	Staff	Highly recommend	Definitely will		NA
591	Advanced REDCap 1	Summer 2017	School of Medicine	Internal Medicine	Faculty	Highly recommend	Probably will	Importing data from preexisting spreadsheets	NA
592	Advanced REDCap 1	Summer 2017	School of Medicine	Emergency	Faculty	Highly recommend	Definitely will		NA
593	Advanced REDCap 1	Summer 2017	School of Medicine	Micobiology	Research Scientist	Highly recommend	Definitely will	extended Surveys/forms for clinical trials	NA
594	Advanced REDCap 1	Summer 2017	School of Medicine	Medicine	Professional Research	Highly recommend	Definitely will	Spss. more practice with REDCap, graph.2 (??)	NA
595	Advanced REDCap 1	Summer 2017	School of Medicine	Medicine	Research Tech	Highly recommend	Definitely will	Exporting REDCap Data	NA
596	Advanced REDCap 1	Summer 2017	School of Medicine	Population Health	Associate Research ?????	Highly recommend	Definitely will	NA	NA
597	Advanced REDCap 1	Summer 2017	School of Medicine	Population Health	Research Coordinator/ Data Manager	Highly recommend	Probably will	NA	NA
633	Adanced REDCap 2	Summer 2017	Tisch Hospital	Care Management	Director	Recommend	Probably will	To take it again or ask for 1:1 help.	NA
634	Advanced REDCap 2	Summer 2017	School of Medicine	Department of Population Health	Researcher	Highly recommend	Definitely will	NA	NA
635	Advanced REDCap 2	Summer 2017	College of Nursing	Nursing	PHD Student	Highly recommend	Definitely will	NA	NA
636	Advanced REDCap 2	Summer 2017	School of Medicine	Emergency Medicine, Pediatrics	Faculty	Highly recommend	Definitely will		NA
637	Advanced REDCap 2	Summer 2017	School of Medicine	Critical Care	Research Coordinator	Highly recommend	Definitely will	NA	NA
638	Advanced REDCap	Summer 2017	School of Medicine	Microbiology	Research Scientist	Highly recommend	Definitely will	More Advanced Design	NA
639	Advanced REDCap 2	Summer 2017	Other	pulmonary	Project Assoc	Highly recommend	Probably will	reports	NA
640	Advanced REDCap 2	Summer 2017	School of Medicine	Medicine	Research coordinator/manager	Highly recommend	Definitely will	not off the top of my head	NA
641	Advanced REDCap 2	Summer 2017	Tisch Hospital	Nursing/ Department of integrated health	Manager/student	Recommend	Definitely will		Validated tools
642	Advanced REDCap 2	Summer 2017	School of Medicine	Population Health	Research Coordinator/ data manager	Recommend	Definitely will	any additional redcap trainings- advanced features	R Classes please!
643	Advanced REDCap 2	Summer 2017	Tisch Hospital	NA	NA	Highly recommend	Definitely will	refresher of this course as it was advanced but very informative	NA
644	Advanced REDCap 2	Summer 2017	School of Medicine	Dept. Medicine	Research Assistant (staff)	Highly recommend	Definitely will	Modifying projects after data's already been collected	NA
645	Advanced REDCap 2	Summer 2017	School of Medicine	Medicine	Research Professional	Highly recommend	Definitely will	Graph Pad, SPSS, REDcap	how to make a successful and effective search in people(??) ? using computers better?
646	Advanced REDCap 2	Summer 2017	School of Medicine	Medicine/ PCCM	Research Assistant	Highly recommend	Probably will		NA
647	Advanced REDCap 2	Summer 2017	School of Medicine	Medicine	Faculty	Recommend	Probably will	NA	NA
648	Advanced REDCap 2	Summer 2017	Other	Pediatrics	Senior research coordinator	Highly recommend	Definitely will	Data analysis using redcap	Same
649	Advanced REDCap 2	Summer 2017	School of Medicine	NA	Medical student	Highly recommend	Definitely will	NA	NA

## Sheet: Training-Consults
Record ID	Researcher Department/Division	Researcher Designation (e.g. Faculty, Student)	How did they hear about the library offering the data service?	What other way did they hear about the library offering data services?	Referral to other deparments? (choice=REDCap Admin)	Referral to other deparments? (choice=DataCore)	Referral to other deparments? (choice=Other)
1	Radiology; CBI	Research Coordinator and Faculty	Previous data service encounter		Checked	Unchecked	Unchecked
2	Hospital Operations	Faculty	Other	Referral from OBGYN fellow	Checked	Unchecked	Unchecked
3	NYU SoM - CIN	Staff [unclear role]	Other	Referral from CHIBI contact	Unchecked	Unchecked	Unchecked
4	Silver School of Social Work	Student	Other	NYU main campus data team	Unchecked	Unchecked	Unchecked
5	Internal Medicine	Chief Resident	Other	Is frequent user of library	Unchecked	Checked	Unchecked
6	Hospital Operations	Student	Other	Referral from student	Unchecked	Checked	Unchecked
7	Hospital Operations	Student	Other	Referral from student	Unchecked	Unchecked	Unchecked
8	Radiology	Admin	Other	Referral from Georgann McGuinness	Unchecked	Unchecked	Unchecked
9	Pathology	Faculty	Data Day to Day		Unchecked	Unchecked	Unchecked
10	NYU SoM	Medical Student	Liaison referral		Checked	Unchecked	Unchecked
20	Radiology	Faculty	Previous data service encounter		Checked	Unchecked	Unchecked
30	OBGYN	Fellow	Liaison referral		Unchecked	Unchecked	Unchecked
31	Emergency Medicine	Faculty			Unchecked	Checked	Unchecked
32	OBGYN	Fellow	Liaison referral		Unchecked	Unchecked	Unchecked
33	Internal Medicine	Chief Resident	Previous data service encounter		Unchecked	Unchecked	Unchecked
34	VA	Faculty	Data Day to Day		Unchecked	Checked	Unchecked
35	UME / Emergency Medicine	Faculty	Liaison referral		Unchecked	Unchecked	Unchecked
42	Clinical Research Office	Faculty			Unchecked	Unchecked	Unchecked
43	Pathology	Faculty	Previous data service encounter		Unchecked	Checked	Unchecked
50	Radiology	Faculty; project coordinator	Data Day to Day		Unchecked	Unchecked	Unchecked
51	EFAA	Administrative	Our direct outreach to patron		Unchecked	Unchecked	Unchecked
52	Medicine	Faculty and Coordinator	Kayako ticket		Unchecked	Unchecked	Unchecked
54	Department of Dental Medicine (Lutheran)	Faculty	Other	Data Services Website	Unchecked	Unchecked	Checked
55		Student	Previous data service encounter		Checked	Unchecked	Unchecked
56	Internal Medicine Residency	Resident	Kayako ticket		Checked	Unchecked	Unchecked
61	Radiology	Faculty	Liaison referral		Checked	Checked	Unchecked
66	College of Nursing	Research Scientist	Previous data service encounter		Unchecked	Unchecked	Unchecked
67	NYU Pulmonary and Critical Care	Resident	Liaison referral		Checked	Unchecked	Unchecked
71	College of Nursing	Faculty	Data Day to Day		Unchecked	Unchecked	Unchecked
73	College of Nursing	Faculty	Previous data service encounter		Unchecked	Unchecked	Unchecked
75	Lutheran Residents	Residents	Previous data service encounter		Checked	Checked	Checked
80	Radiology	Faculty, Staff and Post-Docs	Liaison referral		Unchecked	Checked	Unchecked
81	DGIM	Faculty	Liaison referral		Unchecked	Unchecked	Unchecked
82	ED - Hospital Operations	Resident	Liaison referral		Unchecked	Unchecked	Unchecked
83	Plastic Surgery	Resident	Data Day to Day		Unchecked	Unchecked	Unchecked
84	Plastic Surgery	Resident	Previous data service encounter		Checked	Unchecked	Unchecked
88	Child and adolescent psych	researchers	Liaison referral		Unchecked	Checked	Unchecked
91	DGIMCI	Faculty	Liaison referral		Unchecked	Unchecked	Unchecked
92	Psychology	Nurse	Kayako ticket		Checked	Checked	Unchecked
94	Radiology	Faculty	Liaison referral		Unchecked	Unchecked	Unchecked
96	Radiology	Faculty	Liaison referral		Unchecked	Unchecked	Unchecked
97	DGIMCI	Facutly			Unchecked	Unchecked	Unchecked
101	Pediatric Endocrinology	Faculty	Previous data service encounter		Unchecked	Unchecked	Unchecked
106	DGIM	Faculty	Previous data service encounter		Unchecked	Unchecked	Unchecked
107	IIME	Developer			Checked	Unchecked	Unchecked
108	Psychiatry	Research Coordinator	Data Day to Day		Checked	Unchecked	Unchecked
109	Hospital Operations (Possibly pediatric psych)	Project coordinator	Liaison referral		Unchecked	Unchecked	Unchecked
114	Cardiology	Students	Previous data service encounter		Checked	Checked	Checked
115	Urology	Research coordinator	Previous data service encounter		Unchecked	Unchecked	Unchecked
116	Lutheran	Assistant Director of Research	Previous data service encounter		Checked	Unchecked	Unchecked
117	Gastroenterology	Research Coordinator	Data Day to Day		Unchecked	Unchecked	Unchecked
118	CQE	Faculty	Previous data service encounter		Unchecked	Unchecked	Unchecked
119	ED	Faculty	Previous data service encounter		Unchecked	Unchecked	Unchecked
120	Gastroenterology	Faculty, research coordinator, intern, volunteer	Data Day to Day		Checked	Checked	Unchecked
121	Radiology	Faculty	Liaison referral		Checked	Unchecked	Unchecked
124	Radiology	Faculty	Liaison referral		Unchecked	Unchecked	Unchecked
125	Radiology	Staff (Manager)	Liaison referral		Checked	Unchecked	Unchecked
126	Medicine	Staff	Previous data service encounter		Unchecked	Unchecked	Unchecked
127	Radiology	Manager	Liaison referral		Unchecked	Unchecked	Unchecked
128	Urology	Staff	Previous data service encounter		Checked	Unchecked	Unchecked
130	Radiology / Quality Improvement	Staff	Liaison referral		Unchecked	Unchecked	Unchecked
131	Radiology / Quality Improvement	Staff	Liaison referral		Unchecked	Unchecked	Unchecked
132	Hospital Operations	Resident	Previous data service encounter		Unchecked	Unchecked	Unchecked
134	Spine Center	Faculty	Data Day to Day		Unchecked	Unchecked	Unchecked
135	CTSI	Residents, Fellows, Faculty	Liaison referral		Checked	Checked	Unchecked
136		Students, Faculty, Fellows	Previous data service encounter		Unchecked	Unchecked	Unchecked
138	Rehabilitation Medicine	Faculty			Unchecked	Unchecked	Unchecked
139	DGIMC	Staff	Liaison referral		Unchecked	Unchecked	Unchecked
140		Student	Data Day to Day		Checked	Checked	Unchecked
141	Internal Medicine	Resident	Previous data service encounter		Unchecked	Unchecked	Unchecked
142	Opthalmology	Faculty	Data Day to Day		Unchecked	Unchecked	Unchecked
144	Integrative Health Programs	Faculty	Data Day to Day		Unchecked	Unchecked	Unchecked
145	Clinical Affairs	Staff	Data Day to Day		Unchecked	Unchecked	Unchecked
146	OBGYN	Student	Liaison referral		Checked	Unchecked	Unchecked
147	OBGYN	Student	Previous data service encounter		Unchecked	Unchecked	Unchecked

## Sheet: Admin User Data
Active users by quarter.
2015 Q2	2015 Q3	2015 Q4	2016 Q1	2016 Q2	2016 Q3	2016 Q4	2017 Q1	2017 Q2
786	915	744	812	696	972	1028	1119	1183
